# Supplementary material for: Non-canonical NF-κB drives a fate switch from germinal center to early effector B cells
Source: iScience. 2026 Jul 22;29(8):116917. doi: 10.1016/j.isci.2026.116917 (PMC13426217; doi:10.1016/j.isci.2026.116917)
Supplement: Table S1. Differential ChIP-Atlas TFBS accessibility score testing [file mmc2.xlsx]

## Sheet: Table S1
index	p_value	p_value_adjusted	tested_level
NFKB2 (SRX20095574)	1.54787e-09	5.72712e-09	DZ
NFKB2 (SRX20095575)	4.48729e-12	3.13243e-11	DZ
NFKB2 (SRX20095576)	6.67572e-10	2.74446e-09	DZ
NFKB2 (SRX20095577)	3.95273e-06	9.14069e-06	DZ
NFKB2 (SRX20095578)	0.000303713	0.000468224	DZ
NFKB2 (SRX20095579)	0.000479036	0.000708973	DZ
NFKB2 (SRX20095580)	1.257e-14	1.5503e-13	DZ
NFKB2 (SRX20095581)	5.29751e-13	4.9002e-12	DZ
NFKB2 (SRX20095582)	5.07961e-12	3.13243e-11	DZ
NFKB2 (SRX20095583)	8.80959e-07	2.32825e-06	DZ
NFKB2 (SRX20095584)	0.00962696	0.0122827	DZ
NFKB2 (SRX20095585)	0.000116239	0.000204802	DZ
NFKB2 (SRX20095587)	0.000223845	0.000369752	DZ
NFKB2 (SRX20095588)	0.00782131	0.0103353	DZ
NFKB2 (SRX20095589)	1.12634e-06	2.77832e-06	DZ
NFKB2 (SRX22705697)	0.000115804	0.000204802	DZ
NFKB2 (SRX22705698)	3.50863e-09	1.18018e-08	DZ
NFKB2 (SRX2837389)	0.0421515	0.0503098	DZ
NFKB2 (SRX2837390)	6.01985e-17	1.11367e-15	DZ
NFKB2 (SRX790971)	0.000865406	0.00118593	DZ
NFKB2 (SRX790972)	0.132335	0.153013	DZ
RELB (SRX2837383)	2.42265e-08	6.89522e-08	DZ
RELB (SRX2837384)	7.65152e-11	4.04437e-10	DZ
RELB (SRX3322448)	0.99833	1	DZ
RELB (SRX3322449)	0.999967	1	DZ
RELB (SRX790967)	1.0924e-08	3.36822e-08	DZ
RELB (SRX790968)	5.30747e-10	2.45471e-09	DZ
NFKB2 (SRX20095574)	1	1	Naive 1
NFKB2 (SRX20095575)	1	1	Naive 1
NFKB2 (SRX20095576)	1	1	Naive 1
NFKB2 (SRX20095577)	1	1	Naive 1
NFKB2 (SRX20095578)	1	1	Naive 1
NFKB2 (SRX20095579)	1	1	Naive 1
NFKB2 (SRX20095580)	1	1	Naive 1
NFKB2 (SRX20095581)	1	1	Naive 1
NFKB2 (SRX20095582)	1	1	Naive 1
NFKB2 (SRX20095583)	1	1	Naive 1
NFKB2 (SRX20095584)	1	1	Naive 1
NFKB2 (SRX20095585)	1	1	Naive 1
NFKB2 (SRX20095587)	1	1	Naive 1
NFKB2 (SRX20095588)	1	1	Naive 1
NFKB2 (SRX20095589)	1	1	Naive 1
NFKB2 (SRX22705697)	1	1	Naive 1
NFKB2 (SRX22705698)	1	1	Naive 1
NFKB2 (SRX2837389)	1	1	Naive 1
NFKB2 (SRX2837390)	1	1	Naive 1
NFKB2 (SRX790971)	1	1	Naive 1
NFKB2 (SRX790972)	1	1	Naive 1
RELB (SRX2837383)	1	1	Naive 1
RELB (SRX2837384)	1	1	Naive 1
RELB (SRX3322448)	1	1	Naive 1
RELB (SRX3322449)	1	1	Naive 1
RELB (SRX790967)	1	1	Naive 1
RELB (SRX790968)	1	1	Naive 1
NFKB2 (SRX20095574)	6.36123e-23	1.5691e-22	PB
NFKB2 (SRX20095575)	4.34731e-35	1.6085e-34	PB
NFKB2 (SRX20095576)	3.2505e-31	1.09335e-30	PB
NFKB2 (SRX20095577)	6.65541e-15	1.29605e-14	PB
NFKB2 (SRX20095578)	1.09653e-15	2.25398e-15	PB
NFKB2 (SRX20095579)	4.99857e-29	1.54123e-28	PB
NFKB2 (SRX20095580)	1.04988e-27	2.98811e-27	PB
NFKB2 (SRX20095581)	1.31734e-46	6.96307e-46	PB
NFKB2 (SRX20095582)	5.52246e-41	2.27035e-40	PB
NFKB2 (SRX20095583)	5.92437e-49	3.65336e-48	PB
NFKB2 (SRX20095584)	4.85707e-11	7.18846e-11	PB
NFKB2 (SRX20095585)	1.35329e-09	1.8545e-09	PB
NFKB2 (SRX20095587)	7.6031e-08	9.70051e-08	PB
NFKB2 (SRX20095588)	1.4074e-11	2.47971e-11	PB
NFKB2 (SRX20095589)	9.59625e-19	2.08859e-18	PB
NFKB2 (SRX22705697)	3.30062e-09	4.36153e-09	PB
NFKB2 (SRX22705698)	2.6559e-11	4.27254e-11	PB
NFKB2 (SRX2837389)	7.78346e-25	2.05706e-24	PB
NFKB2 (SRX2837390)	2.12645e-19	4.91742e-19	PB
NFKB2 (SRX790971)	4.29662e-11	6.62395e-11	PB
NFKB2 (SRX790972)	5.65869e-13	1.04686e-12	PB
RELB (SRX2837383)	0.145459	0.179399	PB
RELB (SRX2837384)	1.55682e-42	7.20028e-42	PB
RELB (SRX3322448)	8.12164e-142	3.00501e-140	PB
RELB (SRX3322449)	5.56785e-121	1.03005e-119	PB
RELB (SRX790967)	0.999998	0.999998	PB
RELB (SRX790968)	0.999212	0.999998	PB
NFKB2 (SRX20095574)	1	1	LZ
NFKB2 (SRX20095575)	1	1	LZ
NFKB2 (SRX20095576)	1	1	LZ
NFKB2 (SRX20095577)	1	1	LZ
NFKB2 (SRX20095578)	1	1	LZ
NFKB2 (SRX20095579)	1	1	LZ
NFKB2 (SRX20095580)	1	1	LZ
NFKB2 (SRX20095581)	1	1	LZ
NFKB2 (SRX20095582)	0.999992	1	LZ
NFKB2 (SRX20095583)	1	1	LZ
NFKB2 (SRX20095584)	1	1	LZ
NFKB2 (SRX20095585)	1	1	LZ
NFKB2 (SRX20095587)	1	1	LZ
NFKB2 (SRX20095588)	1	1	LZ
NFKB2 (SRX20095589)	1	1	LZ
NFKB2 (SRX22705697)	1	1	LZ
NFKB2 (SRX22705698)	0.999999	1	LZ
NFKB2 (SRX2837389)	0.899254	1	LZ
NFKB2 (SRX2837390)	0.956203	1	LZ
NFKB2 (SRX790971)	1	1	LZ
NFKB2 (SRX790972)	1	1	LZ
RELB (SRX2837383)	1	1	LZ
RELB (SRX2837384)	0.990386	1	LZ
RELB (SRX3322448)	1	1	LZ
RELB (SRX3322449)	1	1	LZ
RELB (SRX790967)	1	1	LZ
RELB (SRX790968)	1	1	LZ
NFKB2 (SRX20095574)	8.71387e-72	1.69691e-71	Memory
NFKB2 (SRX20095575)	4.72819e-67	7.95195e-67	Memory
NFKB2 (SRX20095576)	1.43271e-74	2.94501e-74	Memory
NFKB2 (SRX20095577)	1.35509e-80	4.55803e-80	Memory
NFKB2 (SRX20095578)	3.56002e-87	1.46356e-86	Memory
NFKB2 (SRX20095579)	3.19354e-101	2.95402e-100	Memory
NFKB2 (SRX20095580)	3.43235e-66	5.5216e-66	Memory
NFKB2 (SRX20095581)	1.0824e-28	1.2919e-28	Memory
NFKB2 (SRX20095582)	1.8574e-24	2.14762e-24	Memory
NFKB2 (SRX20095583)	3.85112e-21	4.31793e-21	Memory
NFKB2 (SRX20095584)	3.95447e-93	2.09022e-92	Memory
NFKB2 (SRX20095585)	2.0313e-79	6.26318e-79	Memory
NFKB2 (SRX20095587)	4.92619e-78	1.40207e-77	Memory
NFKB2 (SRX20095588)	9.54618e-76	2.20755e-75	Memory
NFKB2 (SRX20095589)	7.75047e-82	2.86767e-81	Memory
NFKB2 (SRX22705697)	3.75213e-51	5.78453e-51	Memory
NFKB2 (SRX22705698)	8.24258e-43	1.12954e-42	Memory
NFKB2 (SRX2837389)	1.49083e-39	1.83869e-39	Memory
NFKB2 (SRX2837390)	6.85434e-78	1.81151e-77	Memory
NFKB2 (SRX790971)	4.29343e-75	9.34452e-75	Memory
NFKB2 (SRX790972)	1.33056e-70	2.46153e-70	Memory
RELB (SRX2837383)	9.10364e-77	2.24556e-76	Memory
RELB (SRX2837384)	8.48874e-95	5.23472e-94	Memory
RELB (SRX3322448)	1.11495e-140	4.12532e-139	Memory
RELB (SRX3322449)	2.33894e-131	4.32703e-130	Memory
RELB (SRX790967)	2.26789e-40	2.89351e-40	Memory
RELB (SRX790968)	7.21008e-45	1.02605e-44	Memory
NFKB2 (SRX20095574)	1	1	Atypical memory
NFKB2 (SRX20095575)	0.999999	1	Atypical memory
NFKB2 (SRX20095576)	1	1	Atypical memory
NFKB2 (SRX20095577)	1	1	Atypical memory
NFKB2 (SRX20095578)	1	1	Atypical memory
NFKB2 (SRX20095579)	0.99999	1	Atypical memory
NFKB2 (SRX20095580)	1	1	Atypical memory
NFKB2 (SRX20095581)	0.999999	1	Atypical memory
NFKB2 (SRX20095582)	0.999999	1	Atypical memory
NFKB2 (SRX20095583)	0.999944	1	Atypical memory
NFKB2 (SRX20095584)	0.999999	1	Atypical memory
NFKB2 (SRX20095585)	1	1	Atypical memory
NFKB2 (SRX20095587)	1	1	Atypical memory
NFKB2 (SRX20095588)	1	1	Atypical memory
NFKB2 (SRX20095589)	1	1	Atypical memory
NFKB2 (SRX22705697)	1	1	Atypical memory
NFKB2 (SRX22705698)	1	1	Atypical memory
NFKB2 (SRX2837389)	0.0880374	0.203586	Atypical memory
NFKB2 (SRX2837390)	0.00303796	0.00936705	Atypical memory
NFKB2 (SRX790971)	6.44659e-09	2.98155e-08	Atypical memory
NFKB2 (SRX790972)	2.07416e-09	1.09634e-08	Atypical memory
RELB (SRX2837383)	0.00756821	0.0215403	Atypical memory
RELB (SRX2837384)	2.80358e-20	1.72887e-19	Atypical memory
RELB (SRX3322448)	3.21679e-99	1.19021e-97	Atypical memory
RELB (SRX3322449)	4.86629e-78	9.00264e-77	Atypical memory
RELB (SRX790967)	0.00295114	0.00936705	Atypical memory
RELB (SRX790968)	9.84028e-05	0.000364091	Atypical memory
NFKB2 (SRX20095574)	1	1	Naive 2
NFKB2 (SRX20095575)	1	1	Naive 2
NFKB2 (SRX20095576)	1	1	Naive 2
NFKB2 (SRX20095577)	1	1	Naive 2
NFKB2 (SRX20095578)	1	1	Naive 2
NFKB2 (SRX20095579)	1	1	Naive 2
NFKB2 (SRX20095580)	1	1	Naive 2
NFKB2 (SRX20095581)	1	1	Naive 2
NFKB2 (SRX20095582)	1	1	Naive 2
NFKB2 (SRX20095583)	1	1	Naive 2
NFKB2 (SRX20095584)	1	1	Naive 2
NFKB2 (SRX20095585)	1	1	Naive 2
NFKB2 (SRX20095587)	1	1	Naive 2
NFKB2 (SRX20095588)	1	1	Naive 2
NFKB2 (SRX20095589)	1	1	Naive 2
NFKB2 (SRX22705697)	1	1	Naive 2
NFKB2 (SRX22705698)	1	1	Naive 2
NFKB2 (SRX2837389)	1	1	Naive 2
NFKB2 (SRX2837390)	1	1	Naive 2
NFKB2 (SRX790971)	1	1	Naive 2
NFKB2 (SRX790972)	1	1	Naive 2
RELB (SRX2837383)	1	1	Naive 2
RELB (SRX2837384)	1	1	Naive 2
RELB (SRX3322448)	1	1	Naive 2
RELB (SRX3322449)	1	1	Naive 2
RELB (SRX790967)	1	1	Naive 2
RELB (SRX790968)	1	1	Naive 2
NFKB2 (SRX20095574)	4.36555e-90	7.34205e-90	Class-switched memory
NFKB2 (SRX20095575)	4.96358e-99	9.66592e-99	Class-switched memory
NFKB2 (SRX20095576)	4.85929e-95	8.5616e-95	Class-switched memory
NFKB2 (SRX20095577)	8.17006e-78	1.20917e-77	Class-switched memory
NFKB2 (SRX20095578)	2.62255e-81	4.04309e-81	Class-switched memory
NFKB2 (SRX20095579)	6.84518e-122	1.68848e-121	Class-switched memory
NFKB2 (SRX20095580)	4.89965e-107	1.0664e-106	Class-switched memory
NFKB2 (SRX20095581)	1.08283e-77	1.54095e-77	Class-switched memory
NFKB2 (SRX20095582)	1.94546e-64	2.24944e-64	Class-switched memory
NFKB2 (SRX20095583)	8.27298e-88	1.33087e-87	Class-switched memory
NFKB2 (SRX20095584)	7.41237e-115	1.71411e-114	Class-switched memory
NFKB2 (SRX20095585)	2.81357e-75	3.71794e-75	Class-switched memory
NFKB2 (SRX20095587)	3.95783e-66	4.88132e-66	Class-switched memory
NFKB2 (SRX20095588)	4.83711e-66	5.77333e-66	Class-switched memory
NFKB2 (SRX20095589)	5.41214e-97	1.00125e-96	Class-switched memory
NFKB2 (SRX22705697)	1.64342e-39	1.84262e-39	Class-switched memory
NFKB2 (SRX22705698)	2.80129e-34	3.04847e-34	Class-switched memory
NFKB2 (SRX2837389)	1.21777e-100	2.50319e-100	Class-switched memory
NFKB2 (SRX2837390)	2.2193e-187	1.36857e-186	Class-switched memory
NFKB2 (SRX790971)	9.40059e-182	4.34777e-181	Class-switched memory
NFKB2 (SRX790972)	8.39513e-186	4.43742e-185	Class-switched memory
RELB (SRX2837383)	2.32502e-219	2.86752e-218	Class-switched memory
RELB (SRX2837384)	3.25143e-212	3.00757e-211	Class-switched memory
RELB (SRX3322448)	1.37164e-233	2.53754e-232	Class-switched memory
RELB (SRX3322449)	7.1707e-189	5.30632e-188	Class-switched memory
RELB (SRX790967)	6.00029e-149	2.01828e-148	Class-switched memory
RELB (SRX790968)	3.42793e-177	1.40926e-176	Class-switched memory
